# Supplementary material for: The Role of Immunohistochemistry as a Surrogate Marker in Molecular Subtyping and Classification of Bladder Cancer
Source: Diagnostics (Basel). 2024 Nov 8;14(22):2501. doi: 10.3390/diagnostics14222501 (PMC11592502; doi:10.3390/diagnostics14222501)
Supplement: Supplementary file 1 [file diagnostics-14-02501-s001.zip]

Archive with 1 entries (1 files):
- diagnostics-3281320-supplementary.pdf
